# Supplementary material for: A Decrease in Transcription Capacity Limits Growth Rate upon Translation Inhibition
Source: mSystems. 2020 Sep 8;5(5):e00575-20. doi: 10.1128/mSystems.00575-20 (PMC7483510; doi:10.1128/mSystems.00575-20)
Supplement: TABLE S1 [file mSystems.00575-20-st001.xlsx]

## Sheet: Sheet1
Promoters	Sequences
P1	TTGCGCGGTCAGAAAATTATTTTAAATTTCCTCTTGTCAGGCCGGAATAACTCCCTATAATGCGCCACCACTGACA
P5	————ACAACATCTAAGAGAAAAATTATATTGACATCTGCCCTTGAATAAGCTATAATAGTAGTCTTAGTTAGAGAAGGAGGGTATAA
PLtet	———————TCCCTATCAGTGATAGAGATTGACATCCCTATCAGTGATAGAGATACTGAGCACACACAGGAAACA
